# Supplementary material for: Comparisons of WUE in twelve genotypes of winter wheat and the relationship between δ13C and WUE
Source: PeerJ. 2019 Apr 17;7:e6767. doi: 10.7717/peerj.6767 (PMC6475135; doi:10.7717/peerj.6767)
Supplement: Dataset S1 — Date for tables and figures including grain yield, water consumption, WUE and δ13C. [file peerj-07-6767-s001.xlsx]

## Sheet: Table 1
		A three-factor ANOVA analysis for WUE
		Source of variation	Degree of freedom	Sum of squares	Proportion(%)	Mean square	F value	P value
		Block (B)	2	24.4875	5.6	12.2438	320.49**	＜0.0001
		Genotype (G)	11	316.838	72.52	28.8035	753.96**	＜0.0001
		Water condition (W)	1	63.4014	14.51	63.4014	1659.61**	＜0.0001
		Year (Y)	1	0.0022562	0	0.0022562	0.06	0.8085
		G×W	11	7.60207	1.74	0.691097	18.09**	＜0.0001
		G×Y	11	12.6434	2.89	1.1494	30.09**	＜0.0001
		W×Y	1	0.596756	0.14	0.596756	15.62**	0.0001
		G×W×Y	11	11.3452	2.6	1.03132	27**	＜0.0001
		block	genotype	water	year	WUE
		1	1	1	1	14.015
		1	2	1	1	18.7347
		1	3	1	1	16.2553
		1	4	1	1	15.0488
		1	5	1	1	16.9957
		1	6	1	1	17.5996
		1	7	1	1	15.39
		1	8	1	1	15.6019
		1	9	1	1	17.2703
		1	10	1	1	17.4125
		1	11	1	1	18.9364
		1	12	1	1	13.2842
		1	1	2	1	15.4302
		1	2	2	1	20.0021
		1	3	2	1	17.3217
		1	4	2	1	17.9316
		1	5	2	1	16.8809
		1	6	2	1	18.1786
		1	7	2	1	16.1155
		1	8	2	1	17.9353
		1	9	2	1	19.3147
		1	10	2	1	18.8079
		1	11	2	1	19.5057
		1	12	2	1	15.3977
		1	1	1	2	13.595
		1	2	1	2	19.1574
		1	3	1	2	16.2853
		1	4	1	2	16.7088
		1	5	1	2	15.4209
		1	6	1	2	18.022
		1	7	1	2	14.07
		1	8	1	2	16.571
		1	9	1	2	17.0703
		1	10	1	2	17.6325
		1	11	1	2	17.9264
		1	12	1	2	14.9342
		1	1	2	2	15.483
		1	2	2	2	19.18
		1	3	2	2	17.131
		1	4	2	2	17.431
		1	5	2	2	17.7
		1	6	2	2	18.8486
		1	7	2	2	15.635
		1	8	2	2	17.2019
		1	9	2	2	19.731
		1	10	2	2	18.647
		1	11	2	2	19.412
		1	12	2	2	16.052
		2	1	1	1	12.765
		2	2	1	1	17.4053
		2	3	1	1	15.6447
		2	4	1	1	13.2912
		2	5	1	1	15.3843
		2	6	1	1	15.9604
		2	7	1	1	14.01
		2	8	1	1	15.0781
		2	9	1	1	16.8697
		2	10	1	1	16.9475
		2	11	1	1	17.8436
		2	12	1	1	12.1758
		2	1	2	1	14.3698
		2	2	2	1	18.5579
		2	3	2	1	16.0783
		2	4	2	1	16.5284
		2	5	2	1	15.7991
		2	6	2	1	17.7814
		2	7	2	1	15.3845
		2	8	2	1	17.4047
		2	9	2	1	18.5653
		2	10	2	1	17.8121
		2	11	2	1	18.8943
		2	12	2	1	14.8623
		2	1	1	2	12.565
		2	2	1	2	17.9426
		2	3	1	2	14.9147
		2	4	1	2	15.7112
		2	5	1	2	14.5591
		2	6	1	2	17.438
		2	7	1	2	13.41
		2	8	1	2	15.409
		2	9	1	2	16.1097
		2	10	1	2	17.0875
		2	11	1	2	16.6336
		2	12	1	2	14.0258
		2	1	2	2	14.457
		2	2	2	2	18.56
		2	3	2	2	15.849
		2	4	2	2	16.589
		2	5	2	2	17.16
		2	6	2	2	17.6514
		2	7	2	2	13.885
		2	8	2	2	16.8181
		2	9	2	2	18.149
		2	10	2	2	17.413
		2	11	2	2	17.868
		2	12	2	2	15.108
		3	1	1	1	13.39
		3	2	1	1	18.07
		3	3	1	1	15.95
		3	4	1	1	14.17
		3	5	1	1	16.19
		3	6	1	1	16.78
		3	7	1	1	14.7
		3	8	1	1	15.34
		3	9	1	1	17.07
		3	10	1	1	17.18
		3	11	1	1	18.39
		3	12	1	1	12.73
		3	1	2	1	14.9
		3	2	2	1	19.28
		3	3	2	1	16.7
		3	4	2	1	17.23
		3	5	2	1	16.34
		3	6	2	1	17.98
		3	7	2	1	15.75
		3	8	2	1	17.67
		3	9	2	1	18.94
		3	10	2	1	18.31
		3	11	2	1	19.2
		3	12	2	1	15.13
		3	1	1	2	13.08
		3	2	1	2	18.55
		3	3	1	2	15.6
		3	4	1	2	16.21
		3	5	1	2	14.99
		3	6	1	2	17.73
		3	7	1	2	13.74
		3	8	1	2	15.99
		3	9	1	2	16.59
		3	10	1	2	17.36
		3	11	1	2	17.28
		3	12	1	2	14.48
		3	1	2	2	14.97
		3	2	2	2	18.87
		3	3	2	2	16.49
		3	4	2	2	17.01
		3	5	2	2	17.43
		3	6	2	2	18.25
		3	7	2	2	14.76
		3	8	2	2	17.01
		3	9	2	2	18.94
		3	10	2	2	18.03
		3	11	2	2	18.64
		3	12	2	2	15.58

## Sheet: Table 2
	A three-factor ANOVA analysis for grain yield
	Source of variation	Degree of freedom	Sum of squares	Proportion(%)	Mean square	F value	P value
	Block (B)	2	2.95708e+06	2.29	1.47854e+06	76.04**	＜0.0001
	Genotype (G)	11	3.06251e+07	23.76	2.7841e+06	143.18**	＜0.0001
	Water condition (W)	1	8.96244e+07	69.54	8.96244e+07	4609.09**	＜0.0001
	Year (Y)	1	954932	0.74	954932	49.11**	＜0.0001
	G×W	11	1.2921e+06	1	117463	6.04**	＜0.0001
	G×Y	11	1.64449e+06	1.28	149499	7.69**	＜0.0001
	W×Y	1	7706.52	0.01	7706.52	0.4	0.5305
	G×W×Y	11	1.77261e+06	1.38	161146	8.29**	＜0.0001
	block	genotype	water	year	yield
	1	1	1	1	5295.13
	1	2	1	1	6695.57
	1	3	1	1	5722.46
	1	4	1	1	5531
	1	5	1	1	5914.39
	1	6	1	1	6016.17
	1	7	1	1	5634.64
	1	8	1	1	5547.13
	1	9	1	1	5979.34
	1	10	1	1	6247.41
	1	11	1	1	6789.91
	1	12	1	1	5149.84
	1	1	2	1	6789.3
	1	2	2	1	8494.66
	1	3	2	1	7333.18
	1	4	2	1	7420.31
	1	5	2	1	7125.3
	1	6	2	1	7482.76
	1	7	2	1	6943.48
	1	8	2	1	7265.48
	1	9	2	1	7766.67
	1	10	2	1	7698.83
	1	11	2	1	8250.31
	1	12	2	1	6689.29
	1	1	1	2	5025.37
	1	2	1	2	6184.06
	1	3	1	2	5554.73
	1	4	1	2	5635.24
	1	5	1	2	5403.99
	1	6	1	2	6507.44
	1	7	1	2	5067.88
	1	8	1	2	5786.9
	1	9	1	2	5641.73
	1	10	1	2	5834.16
	1	11	1	2	6510.76
	1	12	1	2	5246.56
	1	1	2	2	6679.31
	1	2	2	2	7556.13
	1	3	2	2	7191.07
	1	4	2	2	7151.73
	1	5	2	2	7114.53
	1	6	2	2	7472.31
	1	7	2	2	6837.66
	1	8	2	2	6840.32
	1	9	2	2	8302.85
	1	10	2	2	7569.46
	1	11	2	2	8257.39
	1	12	2	2	6858.68
	2	1	1	1	4835.69
	2	2	1	1	6193.83
	2	3	1	1	5598.78
	2	4	1	1	4803.58
	2	5	1	1	5360.27
	2	6	1	1	5402.31
	2	7	1	1	5092.97
	2	8	1	1	5582.29
	2	9	1	1	5988.6
	2	10	1	1	6178.81
	2	11	1	1	6286.4
	2	12	1	1	4730.54
	2	1	2	1	6378.31
	2	2	2	1	7809.6
	2	3	2	1	6757.13
	2	4	2	1	6865.64
	2	5	2	1	6680.27
	2	6	2	1	7552.22
	2	7	2	1	6699.35
	2	8	2	1	7281.54
	2	9	2	1	7509.59
	2	10	2	1	7313.78
	2	11	2	1	8160.03
	2	12	2	1	6539.82
	2	1	1	2	4643.03
	2	2	1	2	5761.33
	2	3	1	2	5129.67
	2	4	1	2	5354.51
	2	5	1	2	5232.79
	2	6	1	2	6393.54
	2	7	1	2	4890.91
	2	8	1	2	5396.11
	2	9	1	2	5427.3
	2	10	1	2	5726
	2	11	1	2	6024.73
	2	12	1	2	5020.14
	2	1	2	2	6322.28
	2	2	2	2	7404.48
	2	3	2	2	6609.49
	2	4	2	2	6929.13
	2	5	2	2	7121.3
	2	6	2	2	6977.02
	2	7	2	2	5927.26
	2	8	2	2	6870.84
	2	9	2	2	7531.87
	2	10	2	2	7018.14
	2	11	2	2	7604.94
	2	12	2	2	6453.13
	3	1	1	1	5044.58
	3	2	1	1	6487.2
	3	3	1	1	5520.27
	3	4	1	1	5304.07
	3	5	1	1	5626.41
	3	6	1	1	5796.87
	3	7	1	1	5423.04
	3	8	1	1	5225.72
	3	9	1	1	5759.59
	3	10	1	1	6063.58
	3	11	1	1	6714.06
	3	12	1	1	4923.45
	3	1	2	1	6555.02
	3	2	2	1	8189.49
	3	3	2	1	7070.98
	3	4	2	1	7129.41
	3	5	2	1	6896.81
	3	6	2	1	7400.66
	3	7	2	1	6785.36
	3	8	2	1	7157.06
	3	9	2	1	7615.65
	3	10	2	1	7494.71
	3	11	2	1	8120.13
	3	12	2	1	6572.6
	3	1	1	2	4836.77
	3	2	1	2	6021.21
	3	3	1	2	5273.56
	3	4	1	2	5407.02
	3	5	1	2	5113.4
	3	6	1	2	6301.92
	3	7	1	2	4885.16
	3	8	1	2	5567.59
	3	9	1	2	5372.72
	3	10	1	2	5669.74
	3	11	1	2	6294.15
	3	12	1	2	4987.33
	3	1	2	2	6365.09
	3	2	2	2	7338.33
	3	3	2	2	6969.91
	3	4	2	2	6849.09
	3	5	2	2	6775.76
	3	6	2	2	7257.42
	3	7	2	2	6624.92
	3	8	2	2	6578.05
	3	9	2	2	8087.44
	3	10	2	2	7373.9
	3	11	2	2	7924.17
	3	12	2	2	6659.36

## Sheet: Table 3
		A three-factor ANOVA analysis for water consumption
		Source of variation	Degree of freedom	Sum of squares	Proportion(%)	Mean square	F value	P value
		Block (B)	2	661.428	0.38	330.714	10.15**	0.0001
		Genotype (G)	11	15492.3	8.89	1408.39	43.22**	＜0.0001
		Water condition (W)	1	145107	83.25	145107	4452.93**	＜0.0001
		Year (Y)	1	3089.67	1.77	3089.67	94.81**	＜0.0001
		G×W	11	2019.81	1.16	183.619	5.63**	＜0.0001
		G×Y	11	3953.96	2.27	359.451	11.03**	＜0.0001
		W×Y	1	390.039	0.22	390.039	11.97**	0.0008
		G×W×Y	11	3594.97	2.06	326.815	10.03**	＜0.0001
		block	genotype	water	year	water consumption
		1	1	1	1	377.819
		1	2	1	1	357.388
		1	3	1	1	352.038
		1	4	1	1	367.537
		1	5	1	1	347.993
		1	6	1	1	341.836
		1	7	1	1	366.122
		1	8	1	1	355.541
		1	9	1	1	346.221
		1	10	1	1	358.789
		1	11	1	1	358.564
		1	12	1	1	387.667
		1	1	2	1	440
		1	2	2	1	424.689
		1	3	2	1	423.353
		1	4	2	1	413.813
		1	5	2	1	422.093
		1	6	2	1	411.624
		1	7	2	1	430.857
		1	8	2	1	405.093
		1	9	2	1	402.112
		1	10	2	1	409.339
		1	11	2	1	422.969
		1	12	2	1	434.435
		1	1	1	2	369.648
		1	2	1	2	322.803
		1	3	1	2	341.09
		1	4	1	2	337.261
		1	5	1	2	350.434
		1	6	1	2	361.083
		1	7	1	2	360.189
		1	8	1	2	349.218
		1	9	1	2	330.5
		1	10	1	2	330.876
		1	11	1	2	363.194
		1	12	1	2	351.312
		1	1	2	2	431.396
		1	2	2	2	393.959
		1	3	2	2	419.77
		1	4	2	2	410.288
		1	5	2	2	401.951
		1	6	2	2	396.438
		1	7	2	2	437.331
		1	8	2	2	397.648
		1	9	2	2	420.803
		1	10	2	2	405.935
		1	11	2	2	425.376
		1	12	2	2	427.279
		2	1	1	1	378.824
		2	2	1	1	355.86
		2	3	1	1	357.869
		2	4	1	1	361.412
		2	5	1	1	348.426
		2	6	1	1	338.482
		2	7	1	1	363.525
		2	8	1	1	370.226
		2	9	1	1	354.991
		2	10	1	1	364.585
		2	11	1	1	352.305
		2	12	1	1	388.519
		2	1	2	1	443.87
		2	2	2	1	420.823
		2	3	2	1	420.263
		2	4	2	1	415.383
		2	5	2	1	422.825
		2	6	2	1	424.727
		2	7	2	1	435.461
		2	8	2	1	418.367
		2	9	2	1	404.496
		2	10	2	1	410.608
		2	11	2	1	431.878
		2	12	2	1	440.027
		2	1	1	2	369.52
		2	2	1	2	321.097
		2	3	1	2	343.933
		2	4	1	2	340.809
		2	5	1	2	359.416
		2	6	1	2	366.644
		2	7	1	2	364.722
		2	8	1	2	350.192
		2	9	1	2	336.896
		2	10	1	2	335.098
		2	11	1	2	362.201
		2	12	1	2	357.922
		2	1	2	2	437.316
		2	2	2	2	398.948
		2	3	2	2	417.029
		2	4	2	2	417.694
		2	5	2	2	414.994
		2	6	2	2	395.267
		2	7	2	2	426.882
		2	8	2	2	408.539
		2	9	2	2	415.002
		2	10	2	2	403.04
		2	11	2	2	425.618
		2	12	2	2	427.133
		3	1	1	1	376.742
		3	2	1	1	359.004
		3	3	1	1	346.099
		3	4	1	1	374.317
		3	5	1	1	347.524
		3	6	1	1	345.463
		3	7	1	1	368.914
		3	8	1	1	340.66
		3	9	1	1	337.41
		3	10	1	1	352.944
		3	11	1	1	365.093
		3	12	1	1	386.76
		3	1	2	1	435.933
		3	2	2	1	428.787
		3	3	2	1	426.62
		3	4	2	1	412.141
		3	5	2	1	421.326
		3	6	2	1	398.465
		3	7	2	1	426.131
		3	8	2	1	391.661
		3	9	2	1	399.673
		3	10	2	1	408.022
		3	11	2	1	413.923
		3	12	2	1	428.762
		3	1	1	2	369.784
		3	2	1	2	324.594
		3	3	1	2	338.049
		3	4	1	2	333.561
		3	5	1	2	341.121
		3	6	1	2	355.438
		3	7	1	2	355.543
		3	8	1	2	348.192
		3	9	1	2	323.853
		3	10	1	2	326.598
		3	11	1	2	364.245
		3	12	1	2	344.429
		3	1	2	2	425.19
		3	2	2	2	388.889
		3	3	2	2	422.675
		3	4	2	2	402.651
		3	5	2	2	388.741
		3	6	2	2	397.667
		3	7	2	2	448.843
		3	8	2	2	386.717
		3	9	2	2	427.003
		3	10	2	2	408.98
		3	11	2	2	425.116
		3	12	2	2	427.43

## Sheet: Table 4
		Grain yield, water consumption, and water use efficiency (WUE) in 2015-2016 growing season
		Genotype	Rain-fed			Irrigation			Difference
			Grain yield (kg· ha-1)	Water consumption (mm)	WUE (kg· ha-1·mm-1)	Grain yield (kg· ha-1)	Water consumption (mm)	WUE (kg· ha-1·mm-1)	Grain yield (kg· ha-1)	WUE (kg· ha-1·mm-1)
		Jinmai 47	6597a	358.7cd	18.39a	8177a	422.9cd	19.2a	1516bcdef	1.5de
		Shijiazhuang 8	6459ab	357.4cde	18.07ab	8165a	424.8bcd	19.28a	1706abcd	1.23ef
		908216	6163bc	358.8cd	17.18bc	7502bc	409.3fg	18.31bc	1440cdef	0.73g
		908032	5909cd	346.2fg	17.07bc	7631b	402.1g	18.94ab	1925a	3.07a
		908188	5738de	341.9g	16.78cd	7479bc	411.6efg	17.98cd	1267f	0.13h
		908274	5634de	348.0efg	16.19cde	6901ef	422.1cde	16.34fg	1740abc	1.2efg
		908054	5614def	352.0defg	15.95de	7054de	423.4bcd	16.7ef	1426def	1.07efg
		908206	5452efg	355.5def	15.34ef	7235cd	405.0fg	17.67cd	1783ab	2.3bc
		908120	5384efg	366.2c	14.7fg	6809ef	430.8abc	15.75gh	1721abcd	1.87cd
		Yumai 18	5213fgh	367.8bc	14.17gh	7138de	413.8def	17.23de	1339ef	1.13efg
		908092	5058gh	377.8ab	13.39hi	6574f	439.9a	14.9i	1580bcde	0.83fg
		Jing 411	4935h	387.6a	12.73i	6601f	434.4ab	15.13hi	1666abcd	2.4b
		Mean	5680	359.8	15.83	7272	420	17.29	1592	1.5
		CV(%)	3.99	1.35	3.47	2.37	1.25	0.45	10.12	16.18
	Rian-fed	yield					water consumption					WUE
		908092	5295.13	4835.69	5044.58		908092	377.819	378.824	376.742		908092	14.015	12.765	13.39
		Shijiazhuang 8	6695.57	6193.83	6487.2		Shijiazhuang 8	357.388	355.86	359.004		Shijiazhuang 8	18.7347	17.4053	18.07
		908054	5722.46	5598.78	5520.27		908054	352.038	357.869	346.099		908054	16.2553	15.6447	15.95
		Yumai 18	5531	4803.58	5304.07		Yumai 18	367.537	361.412	374.317		Yumai 18	15.0488	13.2912	14.17
		908274	5914.39	5360.27	5626.41		908274	347.993	348.426	347.524		908274	16.9957	15.3843	16.19
		908188	6016.17	5402.31	5796.87		908188	341.836	338.482	345.463		908188	17.5996	15.9604	16.78
		908120	5634.64	5092.97	5423.04		908120	366.122	363.525	368.914		908120	15.39	14.01	14.7
		908206	5547.13	5582.29	5225.72		908206	355.541	370.226	340.66		908206	15.6019	15.0781	15.34
		908032	5979.34	5988.6	5759.59		908032	346.221	354.991	337.41		908032	17.2703	16.8697	17.07
		908216	6247.41	6178.81	6063.58		908216	358.789	364.585	352.944		908216	17.4125	16.9475	17.18
		Jinmai 47	6789.91	6286.4	6714.06		Jinmai 47	358.564	352.305	365.093		Jinmai 47	18.9364	17.8436	18.39
		Jing 411	5149.84	4730.54	4923.45		Jing 411	387.667	388.519	386.76		Jing 411	13.2842	12.1758	12.73
	Irrigation	yield					water consumption					WUE
		908092	6789.3	6378.31	6555.02		908092	440	443.87	435.933		908092	15.4302	14.3698	14.9
		Shijiazhuang 8	8494.66	7809.6	8189.49		Shijiazhuang 8	424.689	420.823	428.787		Shijiazhuang 8	20.0021	18.5579	19.28
		908054	7333.18	6757.13	7070.98		908054	423.353	420.263	426.62		908054	17.3217	16.0783	16.7
		Yumai 18	7420.31	6865.64	7129.41		Yumai 18	413.813	415.383	412.141		Yumai 18	17.9316	16.5284	17.23
		908274	7125.3	6680.27	6896.81		908274	422.093	422.825	421.326		908274	16.8809	15.7991	16.34
		908188	7482.76	7552.22	7400.66		908188	411.624	424.727	398.465		908188	18.1786	17.7814	17.98
		908120	6943.48	6699.35	6785.36		908120	430.857	435.461	426.131		908120	16.1155	15.3845	15.75
		908206	7265.48	7281.54	7157.06		908206	405.093	418.367	391.661		908206	17.9353	17.4047	17.67
		908032	7766.67	7509.59	7615.65		908032	402.112	404.496	399.673		908032	19.3147	18.5653	18.94
		908216	7698.83	7313.78	7494.71		908216	409.339	410.608	408.022		908216	18.8079	17.8121	18.31
		Jinmai 47	8250.31	8160.03	8120.13		Jinmai 47	422.969	431.878	413.923		Jinmai 47	19.5057	18.8943	19.2
		Jing 411	6689.29	6539.82	6572.6		Jing 411	434.435	440.027	428.762		Jing 411	15.3977	14.8623	15.13

## Sheet: Table 5
		Grain yield, water consumption, and water use efficiency (WUE) in 2016-2017 growing season
		Genotype	Rain-fed			Irrigation			Difference
			Grain yield (kg· ha-1)	Water consumption (mm)	WUE (kg· ha-1·mm-1)	Grain yield (kg· ha-1)	Water consumption (mm)	WUE (kg· ha-1·mm-1)	Grain yield (kg· ha-1)	WUE (kg· ha-1·mm-1)
		Jinmai 47	6277a	363.2b	17.28bc	7929a	425.4b	18.64a	1620b	1.9b
		Shijiazhuang 8	5989b	322.8f	18.55a	7433b	393.9f	18.87a	1444bc	0.3f
		908216	5743bc	330.9e	17.36bc	7321bc	406.0de	18.03ab	1604b	0.87de
		908032	5481cde	330.4e	16.59cd	7974a	420.9bc	18.94a	1511bc	0.8de
		908188	6401a	361.1b	17.73ab	7236bc	396.5ef	18.25ab	1754b	2.43a
		908274	5250ef	350.3c	14.99fg	7004bcd	401.9def	17.43bc	835d	0.5ef
		908054	5319def	341.0d	15.6ef	6923cde	419.8bc	16.49cd	1515bc	1.03cd
		908206	5584cd	349.2c	15.99de	6763def	397.6ef	17.01c	1179cd	1cd
		908120	4948g	360.2b	13.74hi	6463ef	437.7a	14.76e	2494a	2.37ab
		Yumai 18	5466cde	337.2d	16.21de	6977bcd	410.2cd	17.01c	1577b	0.67def
		908092	4835g	369.7a	13.08i	6456f	431.3ab	14.97e	1652b	1.37c
		Jing 411	5085fg	351.2c	14.48gh	6657def	427.3ab	15.58de	1572b	1.1cd
		Mean	5531	347.3	15.97	7095	414	17.17	1563	1.2
		CV(%)	2.91	1.14	3.02	3.58	1.35	3.14	11.92	18.23
	Rian-fed	yield					water consumption					WUE
		908092	5025.37	4643.03	4836.77		908092	369.648	369.52	369.784		908092	13.595	12.565	13.08
		Shijiazhuang 8	6184.06	5761.33	6021.21		Shijiazhuang 8	322.803	321.097	324.594		Shijiazhuang 8	19.1574	17.9426	18.55
		908054	5554.73	5129.67	5273.56		908054	341.09	343.933	338.049		908054	16.2853	14.9147	15.6
		Yumai 18	5635.24	5354.51	5407.02		Yumai 18	337.261	340.809	333.561		Yumai 18	16.7088	15.7112	16.21
		908274	5403.99	5232.79	5113.4		908274	350.434	359.416	341.121		908274	15.4209	14.5591	14.99
		908188	6507.44	6393.54	6301.92		908188	361.083	366.644	355.438		908188	18.022	17.438	17.73
		908120	5067.88	4890.91	4885.16		908120	360.189	364.722	355.543		908120	14.07	13.41	13.74
		908206	5786.9	5396.11	5567.59		908206	349.218	350.192	348.192		908206	16.571	15.409	15.99
		908032	5641.73	5427.3	5372.72		908032	330.5	336.896	323.853		908032	17.0703	16.1097	16.59
		908216	5834.16	5726	5669.74		908216	330.876	335.098	326.598		908216	17.6325	17.0875	17.36
		Jinmai 47	6510.76	6024.73	6294.15		Jinmai 47	363.194	362.201	364.245		Jinmai 47	17.9264	16.6336	17.28
		Jing 411	5246.56	5020.14	4987.33		Jing 411	351.312	357.922	344.429		Jing 411	14.9342	14.0258	14.48
	Irrigation	yield					water consumption					WUE
		908092	6679.31	6322.28	6365.09		908092	431.396	437.316	425.19		908092	15.483	14.457	14.97
		Shijiazhuang 8	7556.13	7404.48	7338.33		Shijiazhuang 8	393.959	398.948	388.889		Shijiazhuang 8	19.18	18.56	18.87
		908054	7191.07	6609.49	6969.91		908054	419.77	417.029	422.675		908054	17.131	15.849	16.49
		Yumai 18	7151.73	6929.13	6849.09		Yumai 18	410.288	417.694	402.651		Yumai 18	17.431	16.589	17.01
		908274	7114.53	7121.3	6775.76		908274	401.951	414.994	388.741		908274	17.7	17.16	17.43
		908188	7472.31	6977.02	7257.42		908188	396.438	395.267	397.667		908188	18.8486	17.6514	18.25
		908120	6837.66	5927.26	6624.92		908120	437.331	426.882	448.843		908120	15.635	13.885	14.76
		908206	6840.32	6870.84	6578.05		908206	397.648	408.539	386.717		908206	17.2019	16.8181	17.01
		908032	8302.85	7531.87	8087.44		908032	420.803	415.002	427.003		908032	19.731	18.149	18.94
		908216	7569.46	7018.14	7373.9		908216	405.935	403.04	408.98		908216	18.647	17.413	18.03
		Jinmai 47	8257.39	7604.94	7924.17		Jinmai 47	425.376	425.618	425.116		Jinmai 47	19.412	17.868	18.64
		Jing 411	6858.68	6453.13	6659.36		Jing 411	427.279	427.133	427.43		Jing 411	16.052	15.108	15.58

## Sheet: Table 6
		Stable carbon isotope composition (δ13C) in flag leaves of different winter wheat genotypes in 2015-2016 growing season
		Genotype	δ13C value(‰)
			Rain-fed			Irrigation
		Date (month/day)	May 12	May 21	May 30	May 12	May 21	May 30
		Jinmai 47	-25.5a	-25.1a	-25a	-26.4b	-26.1a	-25.6a
		Shijiazhuang 8	-26.3d	-25.9c	-25.7c	-26.6c	-26.4b	-25.9c
		908216	-25.9b	-25.3b	-25.1b	-26.2a	-26.1a	-25.7b
		908032	-26c	-25.9c	-25.7c	-26.8d	-26.4b	-26d
		908188	-27e	-26.3d	-26.3d	-27.4g	-27.2g	-26.8g
		908274	-27e	-26.8f	-26.7h	-27.1e	-27e	-26.7f
		908054	-27.2g	-27g	-26.7h	-27.9i	-27.2g	-27.1i
		908206	-27.1f	-26.8f	-26.5f	-27.1e	-26.9d	-26.6e
		908120	-27.1f	-26.7e	-26.4e	-27.3f	-27.1f	-26.7f
		Yumai 18	-27.4h	-27.2h	-26.7h	-27.3f	-26.7c	-26.6e
		908092	-27.2g	-27g	-26.6g	-27.9i	-27.5i	-27.2j
		Jing 411	-27.4h	-27g	-26.7h	-27.6h	-27.4h	-27h
		Mean	-26.76	-26.42	-26.18	-27.13	-26.83	-26.49
		CV(%)	0.54	0.49	0.5	0.51	0.53	0.51
		Rain-fed
		May 12				May 21				May 30
		Jing 411	-27.4	-27.29	-27.51	Jing 411	-27	-26.95	-27.05	Jing 411	-26.7	-26.58	-26.82
		908092	-27.2	-27.12	-27.28	908092	-27	-26.86	-27.14	908092	-26.6	-26.46	-26.74
		Yumai 18	-27.4	-27.27	-27.53	Yumai 18	-27.2	-27.05	-27.35	Yumai 18	-26.7	-26.51	-26.89
		908120	-27.1	-26.96	-27.24	908120	-26.7	-26.53	-26.87	908120	-26.4	-26.29	-26.51
		908206	-27.1	-27.06	-27.14	908206	-26.8	-26.69	-26.91	908206	-26.5	-26.43	-26.57
		908054	-27.2	-27.02	-27.38	908054	-27	-26.78	-27.22	908054	-26.7	-26.64	-26.76
		908274	-27	-26.8	-27.2	908274	-26.8	-26.67	-26.93	908274	-26.7	-26.57	-26.83
		908188	-27	-26.79	-27.21	908188	-26.3	-26.12	-26.48	908188	-26.3	-26.09	-26.51
		908032	-26	-25.85	-26.15	908032	-25.9	-25.81	-25.99	908032	-25.7	-25.55	-25.85
		908216	-25.9	-25.78	-26.02	908216	-25.3	-25.2	-25.4	908216	-25.1	-24.92	-25.28
		Shijiazhuang 8	-26.3	-26.14	-26.46	Shijiazhuang 8	-25.9	-25.82	-25.98	Shijiazhuang 8	-25.7	-25.58	-25.82
		Jinmai 47	-25.5	-25.29	-25.71	Jinmai 47	-25.1	-24.98	-25.22	Jinmai 47	-25	-24.9	-25.1
		Rain-fed
		May 12				May 21				May 30
		Jing 411	-27.6	-27.49	-27.71	Jing 411	-27.4	-27.28	-27.52	Jing 411	-27	-26.88	-27.12
		908092	-27.9	-27.68	-28.12	908092	-27.5	-27.36	-27.64	908092	-27.2	-27	-27.4
		Yumai 18	-27.3	-27.17	-27.43	Yumai 18	-26.7	-26.57	-26.83	Yumai 18	-26.6	-26.49	-26.71
		908120	-27.3	-27.25	-27.35	908120	-27.1	-26.91	-27.29	908120	-26.7	-26.53	-26.87
		908206	-27.1	-26.92	-27.28	908206	-26.9	-26.72	-27.08	908206	-26.6	-26.45	-26.75
		908054	-27.9	-27.76	-28.04	908054	-27.2	-27.13	-27.27	908054	-27.1	-26.94	-27.26
		908274	-27.1	-26.97	-27.23	908274	-27	-26.89	-27.11	908274	-26.7	-26.57	-26.83
		908188	-27.4	-27.24	-27.56	908188	-27.2	-27.03	-27.37	908188	-26.8	-26.67	-26.93
		908032	-26.8	-26.68	-26.92	908032	-26.4	-26.32	-26.48	908032	-26	-25.89	-26.11
		908216	-26.2	-26.05	-26.35	908216	-26.1	-25.88	-26.32	908216	-25.7	-25.51	-25.89
		Shijiazhuang 8	-26.6	-26.51	-26.69	Shijiazhuang 8	-26.4	-26.26	-26.54	Shijiazhuang 8	-25.9	-25.84	-25.96
		Jinmai 47	-26.4	-26.23	-26.57	Jinmai 47	-26.1	-25.95	-26.25	Jinmai 47	-25.6	-25.5	-25.7

## Sheet: Table 7
		Stable carbon isotope composition (δ13C) in flag leaves of different winter wheat genotypes in 2016-2017 growing season
		Genotype	δ13C value(‰)
			Rain-fed			Irrigation
		Date (month/day)	May 11	May 20	May 29	May 11	May 20	May 29
		Jinmai 47	-27.17a	-27.07a	-26.56b	-28.14b	-27.81b	-27.63b
		Shijiazhuang 8	-27.32ab	-27.09a	-26.66bc	-28.07b	-27.80b	-27.60b
		908216	-27.46bc	-27.28ab	-26.89cd	-28.18b	-27.81b	-27.72b
		908032	-27.32ab	-27.11a	-26.89cd	-27.67a	-27.34a	-27.24a
		908188	-27.16a	-27.01a	-25.93a	-28.19b	-27.84bc	-27.72b
		908274	-28.12d	-27.88d	-27.22ef	-28.66c	-28.20d	-27.83b
		908054	-27.56bc	-27.43bc	-26.96de	-28.58c	-28.01bcd	-27.79b
		908206	-28.06d	-27.59c	-27.38fg	-28.64c	-28.07cd	-27.82b
		908120	-28.24d	-28.07d	-27.64g	-28.86c	-28.71e	-28.47c
		Yumai 18	-27.69c	-27.57c	-27.43fg	-28.20b	-27.91bc	-27.75b
		908092	-28.20d	-28.01d	-27.54g	-28.85c	-28.63e	-28.35c
		Jing 411	-27.65c	-27.55bc	-27.37fg	-28.21b	-27.99bcd	-27.76b
		Mean	-27.66	-27.47	-27.04	-28.35	-28.01	-27.81
		CV(%)	0.55	0.53	0.57	0.54	0.46	0.43
		Rain-fed
		May 11				May 20				May 29
		Jing 411	-27.8362	-27.5337	-27.5723	Jing 411	-27.5159	-27.7374	-27.4099	Jing 411	-27.1764	-27.6281	-27.2926
		908092	-28.3372	-28.2967	-27.97	908092	-28.1486	-28.1316	-27.7606	908092	-27.4759	-27.6485	-27.4917
		Yumai 18	-27.3849	-27.6415	-27.6552	Yumai 18	-27.5139	-27.3937	-27.3857	Yumai 18	-26.9045	-26.9995	-26.9795
		908120	-28.3789	-28.0857	-28.2568	908120	-28.1249	-28.1068	-27.9905	908120	-27.4097	-27.8076	-27.6966
		908206	-27.9541	-27.9749	-28.2498	908206	-27.5369	-27.4482	-27.7789	908206	-27.1726	-27.4861	-27.4904
		908054	-27.5861	-27.7153	-27.7561	908054	-27.7029	-27.6795	-27.3306	908054	-27.3126	-27.3448	-27.6397
		908274	-28.1004	-28.1572	-28.0984	908274	-27.8245	-27.8397	-27.9744	908274	-27.3668	-27.2494	-27.0471
		908188	-27.2516	-27.1554	-27.5643	908188	-27.3412	-27.0808	-26.9074	908188	-27.076	-26.9498	-26.6515
		908032	-27.3246	-27.0438	-27.1113	908032	-26.9903	-26.9473	-27.0897	908032	-25.9885	-25.7155	-26.0782
		908216	-27.6387	-27.5501	-27.2009	908216	-27.2024	-27.1496	-27.5013	908216	-26.7687	-26.8458	-27.0694
		Shijiazhuang 8	-27.2967	-27.2995	-27.3763	Shijiazhuang 8	-27.0444	-26.9819	-27.2549	Shijiazhuang 8	-26.6807	-26.6593	-26.6467
		Jinmai 47	-27.173	-27.3973	-26.9304	Jinmai 47	-26.9181	-27.0974	-27.2068	Jinmai 47	-26.5211	-26.4275	-26.7298
		Rain-fed
		May 11				May 20				May 29
		Jing 411	-28.3874	-27.9928	-28.2406	Jing 411	-28.1555	-27.814	-27.9975	Jing 411	-27.7438	-27.7974	-27.7341
		908092	-28.6048	-28.3521	-28.772	908092	-28.1132	-28.0635	-27.8441	908092	-27.865	-27.7757	-27.7166
		Yumai 18	-28.6879	-28.8535	-28.425	Yumai 18	-28.2227	-28.3897	-27.9909	Yumai 18	-27.6854	-27.9749	-27.8168
		908120	-29.069	-28.639	-28.8686	908120	-28.6905	-28.719	-28.7299	908120	-28.3232	-28.6172	-28.4779
		908206	-28.6516	-28.6621	-28.6084	908206	-28.0111	-28.135	-28.0758	908206	-27.7973	-27.6369	-28.0117
		908054	-28.9553	-28.7941	-28.7959	908054	-28.6767	-28.4393	-28.7877	908054	-28.4489	-28.291	-28.2982
		908274	-28.1718	-28.4386	-27.9962	908274	-27.9404	-27.9034	-27.873	908274	-27.7506	-27.6052	-27.8841
		908188	-27.9405	-28.3058	-28.3142	908188	-27.702	-27.896	-27.9171	908188	-27.7014	-27.559	-27.9107
		908032	-27.7792	-27.6106	-27.6106	908032	-27.2411	-27.5433	-27.2357	908032	-27.2919	-27.2353	-27.1974
		908216	-28.161	-28.2514	-28.1352	908216	-27.9027	-27.6244	-27.9133	908216	-27.6179	-27.8776	-27.6674
		Shijiazhuang 8	-28.2072	-28.1164	-27.8829	Shijiazhuang 8	-28.0009	-27.8237	-27.564	Shijiazhuang 8	-27.4048	-27.8028	-27.6052
		Jinmai 47	-28.1752	-27.9966	-28.2375	Jinmai 47	-27.7616	-27.8059	-27.8644	Jinmai 47	-27.5532	-27.6834	-27.6622

## Sheet: Table 8
	Multi-factor analysis of variance for stable carbon isotope composition (δ13C) at grain filling stage
	Source of variation	Degree of freedom	Sum of squares	Proportion(%)	Mean square	F value	P value
	Block (B)	2	1.34606	0.47	0.673028	37.74**	＜0.0001
	Genotpye (G)	11	73.4403	25.64	6.67639	374.39**	＜0.0001
	Water conditon (W)	1	28.4403	9.93	28.359	1590.27**	＜0.0001
	Year (Y)	1	125.882	43.94	125.882	7059.04**	＜0.0001
	Stage (S)	2	26.32	9.19	13.16	737.97**	＜0.0001
	G×W	11	4.34418	1.52	0.394925	22.15**	＜0.0001
	G×Y	11	16.6308	5.81	1.51189	84.78**	＜0.0001
	W×Y	1	2.23093	0.78	2.23093	125.1**	＜0.0001
	G×S	22	0.609562	0.21	0.0277073	1.55	0.0565
	W×S	2	0.0633839	0.02	0.0316919	1.78	0.171
	Y×S	2	0.300182	0.1	0.015091	0.85	0.4301
	G×W×S	22	0.946086	0.33	0.0430039	2.41**	0.0005
	G×Y×S	22	0.855397	0.3	0.0388817	2.18**	0.0021
	W×Y×S	2	0.39899	0.14	0.199495	11.19**	＜0.0001
	G×W×Y	11	3.31002	1.15	0.300911	16.87**	＜0.0001
	G×W×Y×S	22	1.36013	0.47	0.0618243	3.47**	＜0.0001
	block	genotype	water	year	stage	δ13C
	1	1	1	1	1	-27.4
	1	2	1	1	1	-27.2
	1	3	1	1	1	-27.4
	1	4	1	1	1	-27.1
	1	5	1	1	1	-27.1
	1	6	1	1	1	-27.2
	1	7	1	1	1	-27
	1	8	1	1	1	-27
	1	9	1	1	1	-26
	1	10	1	1	1	-25.9
	1	11	1	1	1	-26.3
	1	12	1	1	1	-25.5
	1	1	2	1	1	-27.6
	1	2	2	1	1	-27.9
	1	3	2	1	1	-27.3
	1	4	2	1	1	-27.3
	1	5	2	1	1	-27.1
	1	6	2	1	1	-27.9
	1	7	2	1	1	-27.1
	1	8	2	1	1	-27.4
	1	9	2	1	1	-26.8
	1	10	2	1	1	-26.2
	1	11	2	1	1	-26.6
	1	12	2	1	1	-26.4
	1	1	1	2	1	-27.8362
	1	2	1	2	1	-28.3372
	1	3	1	2	1	-27.3849
	1	4	1	2	1	-28.3789
	1	5	1	2	1	-27.9541
	1	6	1	2	1	-27.5861
	1	7	1	2	1	-28.1004
	1	8	1	2	1	-27.2516
	1	9	1	2	1	-27.3246
	1	10	1	2	1	-27.6387
	1	11	1	2	1	-27.2967
	1	12	1	2	1	-27.173
	1	1	2	2	1	-28.3874
	1	2	2	2	1	-28.6048
	1	3	2	2	1	-28.6879
	1	4	2	2	1	-29.069
	1	5	2	2	1	-28.6516
	1	6	2	2	1	-28.9553
	1	7	2	2	1	-28.1718
	1	8	2	2	1	-27.9405
	1	9	2	2	1	-27.7792
	1	10	2	2	1	-28.161
	1	11	2	2	1	-28.2072
	1	12	2	2	1	-28.1752
	1	1	1	1	2	-27
	1	2	1	1	2	-27
	1	3	1	1	2	-27.2
	1	4	1	1	2	-26.7
	1	5	1	1	2	-26.8
	1	6	1	1	2	-27
	1	7	1	1	2	-26.8
	1	8	1	1	2	-26.3
	1	9	1	1	2	-25.9
	1	10	1	1	2	-25.3
	1	11	1	1	2	-25.9
	1	12	1	1	2	-25.1
	1	1	2	1	2	-27.4
	1	2	2	1	2	-27.5
	1	3	2	1	2	-26.7
	1	4	2	1	2	-27.1
	1	5	2	1	2	-26.9
	1	6	2	1	2	-27.2
	1	7	2	1	2	-27
	1	8	2	1	2	-27.2
	1	9	2	1	2	-26.4
	1	10	2	1	2	-26.1
	1	11	2	1	2	-26.4
	1	12	2	1	2	-26.1
	1	1	1	2	2	-27.5159
	1	2	1	2	2	-28.1486
	1	3	1	2	2	-27.5139
	1	4	1	2	2	-28.1249
	1	5	1	2	2	-27.5369
	1	6	1	2	2	-27.7029
	1	7	1	2	2	-27.8245
	1	8	1	2	2	-27.3412
	1	9	1	2	2	-26.9903
	1	10	1	2	2	-27.2024
	1	11	1	2	2	-27.0444
	1	12	1	2	2	-26.9181
	1	1	2	2	2	-28.1555
	1	2	2	2	2	-28.1132
	1	3	2	2	2	-28.2227
	1	4	2	2	2	-28.6905
	1	5	2	2	2	-28.0111
	1	6	2	2	2	-28.6767
	1	7	2	2	2	-27.9404
	1	8	2	2	2	-27.702
	1	9	2	2	2	-27.2411
	1	10	2	2	2	-27.9027
	1	11	2	2	2	-28.0009
	1	12	2	2	2	-27.7616
	1	1	1	1	3	-26.7
	1	2	1	1	3	-26.6
	1	3	1	1	3	-26.7
	1	4	1	1	3	-26.4
	1	5	1	1	3	-26.5
	1	6	1	1	3	-26.7
	1	7	1	1	3	-26.7
	1	8	1	1	3	-26.3
	1	9	1	1	3	-25.7
	1	10	1	1	3	-25.1
	1	11	1	1	3	-25.7
	1	12	1	1	3	-25
	1	1	2	1	3	-27
	1	2	2	1	3	-27.2
	1	3	2	1	3	-26.6
	1	4	2	1	3	-26.7
	1	5	2	1	3	-26.6
	1	6	2	1	3	-27.1
	1	7	2	1	3	-26.7
	1	8	2	1	3	-26.8
	1	9	2	1	3	-26
	1	10	2	1	3	-25.7
	1	11	2	1	3	-25.9
	1	12	2	1	3	-25.6
	1	1	1	2	3	-27.1764
	1	2	1	2	3	-27.4759
	1	3	1	2	3	-26.9045
	1	4	1	2	3	-27.4097
	1	5	1	2	3	-27.1726
	1	6	1	2	3	-27.3126
	1	7	1	2	3	-27.3668
	1	8	1	2	3	-27.076
	1	9	1	2	3	-25.9885
	1	10	1	2	3	-26.7687
	1	11	1	2	3	-26.6807
	1	12	1	2	3	-26.5211
	1	1	2	2	3	-27.7438
	1	2	2	2	3	-27.865
	1	3	2	2	3	-27.6854
	1	4	2	2	3	-28.3232
	1	5	2	2	3	-27.7973
	1	6	2	2	3	-28.4489
	1	7	2	2	3	-27.7506
	1	8	2	2	3	-27.7014
	1	9	2	2	3	-27.2919
	1	10	2	2	3	-27.6179
	1	11	2	2	3	-27.4048
	1	12	2	2	3	-27.5532
	2	1	1	1	1	-27.29
	2	2	1	1	1	-27.12
	2	3	1	1	1	-27.27
	2	4	1	1	1	-26.96
	2	5	1	1	1	-27.06
	2	6	1	1	1	-27.02
	2	7	1	1	1	-26.8
	2	8	1	1	1	-26.79
	2	9	1	1	1	-25.85
	2	10	1	1	1	-25.78
	2	11	1	1	1	-26.14
	2	12	1	1	1	-25.29
	2	1	2	1	1	-27.49
	2	2	2	1	1	-27.68
	2	3	2	1	1	-27.17
	2	4	2	1	1	-27.25
	2	5	2	1	1	-26.92
	2	6	2	1	1	-27.76
	2	7	2	1	1	-26.97
	2	8	2	1	1	-27.24
	2	9	2	1	1	-26.68
	2	10	2	1	1	-26.05
	2	11	2	1	1	-26.51
	2	12	2	1	1	-26.23
	2	1	1	2	1	-27.5337
	2	2	1	2	1	-28.2967
	2	3	1	2	1	-27.6415
	2	4	1	2	1	-28.0857
	2	5	1	2	1	-27.9749
	2	6	1	2	1	-27.7153
	2	7	1	2	1	-28.1572
	2	8	1	2	1	-27.1554
	2	9	1	2	1	-27.0438
	2	10	1	2	1	-27.5501
	2	11	1	2	1	-27.2995
	2	12	1	2	1	-27.3973
	2	1	2	2	1	-27.9928
	2	2	2	2	1	-28.3521
	2	3	2	2	1	-28.8535
	2	4	2	2	1	-28.639
	2	5	2	2	1	-28.6621
	2	6	2	2	1	-28.7941
	2	7	2	2	1	-28.4386
	2	8	2	2	1	-28.3058
	2	9	2	2	1	-27.6106
	2	10	2	2	1	-28.2514
	2	11	2	2	1	-28.1164
	2	12	2	2	1	-27.9966
	2	1	1	1	2	-26.95
	2	2	1	1	2	-26.86
	2	3	1	1	2	-27.05
	2	4	1	1	2	-26.53
	2	5	1	1	2	-26.69
	2	6	1	1	2	-26.78
	2	7	1	1	2	-26.67
	2	8	1	1	2	-26.12
	2	9	1	1	2	-25.81
	2	10	1	1	2	-25.2
	2	11	1	1	2	-25.82
	2	12	1	1	2	-24.98
	2	1	2	1	2	-27.28
	2	2	2	1	2	-27.36
	2	3	2	1	2	-26.57
	2	4	2	1	2	-26.91
	2	5	2	1	2	-26.72
	2	6	2	1	2	-27.13
	2	7	2	1	2	-26.89
	2	8	2	1	2	-27.03
	2	9	2	1	2	-26.32
	2	10	2	1	2	-25.88
	2	11	2	1	2	-26.26
	2	12	2	1	2	-25.95
	2	1	1	2	2	-27.7374
	2	2	1	2	2	-28.1316
	2	3	1	2	2	-27.3937
	2	4	1	2	2	-28.1068
	2	5	1	2	2	-27.4482
	2	6	1	2	2	-27.6795
	2	7	1	2	2	-27.8397
	2	8	1	2	2	-27.0808
	2	9	1	2	2	-26.9473
	2	10	1	2	2	-27.1496
	2	11	1	2	2	-26.9819
	2	12	1	2	2	-27.0974
	2	1	2	2	2	-27.814
	2	2	2	2	2	-28.0635
	2	3	2	2	2	-28.3897
	2	4	2	2	2	-28.719
	2	5	2	2	2	-28.135
	2	6	2	2	2	-28.4393
	2	7	2	2	2	-27.9034
	2	8	2	2	2	-27.896
	2	9	2	2	2	-27.5433
	2	10	2	2	2	-27.6244
	2	11	2	2	2	-27.8237
	2	12	2	2	2	-27.8059
	2	1	1	1	3	-26.58
	2	2	1	1	3	-26.46
	2	3	1	1	3	-26.51
	2	4	1	1	3	-26.29
	2	5	1	1	3	-26.43
	2	6	1	1	3	-26.64
	2	7	1	1	3	-26.57
	2	8	1	1	3	-26.09
	2	9	1	1	3	-25.55
	2	10	1	1	3	-24.92
	2	11	1	1	3	-25.58
	2	12	1	1	3	-24.9
	2	1	2	1	3	-26.88
	2	2	2	1	3	-27
	2	3	2	1	3	-26.49
	2	4	2	1	3	-26.53
	2	5	2	1	3	-26.45
	2	6	2	1	3	-26.94
	2	7	2	1	3	-26.57
	2	8	2	1	3	-26.67
	2	9	2	1	3	-25.89
	2	10	2	1	3	-25.51
	2	11	2	1	3	-25.84
	2	12	2	1	3	-25.5
	2	1	1	2	3	-27.6281
	2	2	1	2	3	-27.6485
	2	3	1	2	3	-26.9995
	2	4	1	2	3	-27.8076
	2	5	1	2	3	-27.4861
	2	6	1	2	3	-27.3448
	2	7	1	2	3	-27.2494
	2	8	1	2	3	-26.9498
	2	9	1	2	3	-25.7155
	2	10	1	2	3	-26.8458
	2	11	1	2	3	-26.6593
	2	12	1	2	3	-26.4275
	2	1	2	2	3	-27.7974
	2	2	2	2	3	-27.7757
	2	3	2	2	3	-27.9749
	2	4	2	2	3	-28.6172
	2	5	2	2	3	-27.6369
	2	6	2	2	3	-28.291
	2	7	2	2	3	-27.6052
	2	8	2	2	3	-27.559
	2	9	2	2	3	-27.2353
	2	10	2	2	3	-27.8776
	2	11	2	2	3	-27.8028
	2	12	2	2	3	-27.6834
	3	1	1	1	1	-27.51
	3	2	1	1	1	-27.28
	3	3	1	1	1	-27.53
	3	4	1	1	1	-27.24
	3	5	1	1	1	-27.14
	3	6	1	1	1	-27.38
	3	7	1	1	1	-27.2
	3	8	1	1	1	-27.21
	3	9	1	1	1	-26.15
	3	10	1	1	1	-26.02
	3	11	1	1	1	-26.46
	3	12	1	1	1	-25.71
	3	1	2	1	1	-27.71
	3	2	2	1	1	-28.12
	3	3	2	1	1	-27.43
	3	4	2	1	1	-27.35
	3	5	2	1	1	-27.28
	3	6	2	1	1	-28.04
	3	7	2	1	1	-27.23
	3	8	2	1	1	-27.56
	3	9	2	1	1	-26.92
	3	10	2	1	1	-26.35
	3	11	2	1	1	-26.69
	3	12	2	1	1	-26.57
	3	1	1	2	1	-27.5723
	3	2	1	2	1	-27.97
	3	3	1	2	1	-27.6552
	3	4	1	2	1	-28.2568
	3	5	1	2	1	-28.2498
	3	6	1	2	1	-27.7561
	3	7	1	2	1	-28.0984
	3	8	1	2	1	-27.5643
	3	9	1	2	1	-27.1113
	3	10	1	2	1	-27.2009
	3	11	1	2	1	-27.3763
	3	12	1	2	1	-26.9304
	3	1	2	2	1	-28.2406
	3	2	2	2	1	-28.772
	3	3	2	2	1	-28.425
	3	4	2	2	1	-28.8686
	3	5	2	2	1	-28.6084
	3	6	2	2	1	-28.7959
	3	7	2	2	1	-27.9962
	3	8	2	2	1	-28.3142
	3	9	2	2	1	-27.6106
	3	10	2	2	1	-28.1352
	3	11	2	2	1	-27.8829
	3	12	2	2	1	-28.2375
	3	1	1	1	2	-27.05
	3	2	1	1	2	-27.14
	3	3	1	1	2	-27.35
	3	4	1	1	2	-26.87
	3	5	1	1	2	-26.91
	3	6	1	1	2	-27.22
	3	7	1	1	2	-26.93
	3	8	1	1	2	-26.48
	3	9	1	1	2	-25.99
	3	10	1	1	2	-25.4
	3	11	1	1	2	-25.98
	3	12	1	1	2	-25.22
	3	1	2	1	2	-27.52
	3	2	2	1	2	-27.64
	3	3	2	1	2	-26.83
	3	4	2	1	2	-27.29
	3	5	2	1	2	-27.08
	3	6	2	1	2	-27.27
	3	7	2	1	2	-27.11
	3	8	2	1	2	-27.37
	3	9	2	1	2	-26.48
	3	10	2	1	2	-26.32
	3	11	2	1	2	-26.54
	3	12	2	1	2	-26.25
	3	1	1	2	2	-27.4099
	3	2	1	2	2	-27.7606
	3	3	1	2	2	-27.3857
	3	4	1	2	2	-27.9905
	3	5	1	2	2	-27.7789
	3	6	1	2	2	-27.3306
	3	7	1	2	2	-27.9744
	3	8	1	2	2	-26.9074
	3	9	1	2	2	-27.0897
	3	10	1	2	2	-27.5013
	3	11	1	2	2	-27.2549
	3	12	1	2	2	-27.2068
	3	1	2	2	2	-27.9975
	3	2	2	2	2	-27.8441
	3	3	2	2	2	-27.9909
	3	4	2	2	2	-28.7299
	3	5	2	2	2	-28.0758
	3	6	2	2	2	-28.7877
	3	7	2	2	2	-27.873
	3	8	2	2	2	-27.9171
	3	9	2	2	2	-27.2357
	3	10	2	2	2	-27.9133
	3	11	2	2	2	-27.564
	3	12	2	2	2	-27.8644
	3	1	1	1	3	-26.82
	3	2	1	1	3	-26.74
	3	3	1	1	3	-26.89
	3	4	1	1	3	-26.51
	3	5	1	1	3	-26.57
	3	6	1	1	3	-26.76
	3	7	1	1	3	-26.83
	3	8	1	1	3	-26.51
	3	9	1	1	3	-25.85
	3	10	1	1	3	-25.28
	3	11	1	1	3	-25.82
	3	12	1	1	3	-25.1
	3	1	2	1	3	-27.12
	3	2	2	1	3	-27.4
	3	3	2	1	3	-26.71
	3	4	2	1	3	-26.87
	3	5	2	1	3	-26.75
	3	6	2	1	3	-27.26
	3	7	2	1	3	-26.83
	3	8	2	1	3	-26.93
	3	9	2	1	3	-26.11
	3	10	2	1	3	-25.89
	3	11	2	1	3	-25.96
	3	12	2	1	3	-25.7
	3	1	1	2	3	-27.2926
	3	2	1	2	3	-27.4917
	3	3	1	2	3	-26.9795
	3	4	1	2	3	-27.6966
	3	5	1	2	3	-27.4904
	3	6	1	2	3	-27.6397
	3	7	1	2	3	-27.0471
	3	8	1	2	3	-26.6515
	3	9	1	2	3	-26.0782
	3	10	1	2	3	-27.0694
	3	11	1	2	3	-26.6467
	3	12	1	2	3	-26.7298
	3	1	2	2	3	-27.7341
	3	2	2	2	3	-27.7166
	3	3	2	2	3	-27.8168
	3	4	2	2	3	-28.4779
	3	5	2	2	3	-28.0117
	3	6	2	2	3	-28.2982
	3	7	2	2	3	-27.8841
	3	8	2	2	3	-27.9107
	3	9	2	2	3	-27.1974
	3	10	2	2	3	-27.6674
	3	11	2	2	3	-27.6052
	3	12	2	2	3	-27.6622

## Sheet: Fig 1
	Monthly precipitation and temperature during 2015-2016 and 2016-2017 winter wheat growing seasons
	Parameter	Growing seasons	Oct	Nov	Dec	Jan	Feb	Mar	Apr	May	Jun
	Precipitation (mm)	2015-2016	8.7	42.9	2.3	1.2	9.2	0	5.6	56.9	46.6
		2016-2017	70.8	6.5	0	0.8	3.7	11.6	0.1	23.1	3
	Mean temperature(℃)	2015-2016	13.7	3	-0.6	-4.8	0.6	8.7	16.4	21.2	25.2
		2016-2017	13	4	-0.4	-2	1.7	8.4	17.2	23.2	25.6

## Sheet: Fig 4
		Regressions of stable carbon isotope ratio (δ13C) value in wheat flag leaves with grain yield and water use efficiency (WUE) during different grain filling stages under rain-fed condition in 2015-2016
		908092	-27.2	5058		-27	5058		-26.6	5058		-27.2	13.39		-27	13.39		-26.6	13.39
		Shijiazhuang 8	-26.3	6459		-25.9	6459		-25.7	6459		-26.3	18.07		-25.9	18.07		-25.7	18.07
		908054	-27.2	5614		-27	5614		-26.7	5614		-27.2	15.95		-27	15.95		-26.7	15.95
		Yumai 18	-27.4	5213		-27.2	5213		-26.7	5213		-27.4	14.17		-27.2	14.17		-26.7	14.17
		908274	-27	5634		-26.8	5634		-26.7	5634		-27	16.19		-26.8	16.19		-26.7	16.19
		908188	-27	5738		-26.3	5738		-26.3	5738		-27	16.78		-26.3	16.78		-26.3	16.78
		908120	-27.1	5384		-26.7	5384		-26.4	5384		-27.1	14.7		-26.7	14.7		-26.4	14.7
		908206	-27.1	5452		-26.8	5452		-26.5	5452		-27.1	15.34		-26.8	15.34		-26.5	15.34
		908032	-26	5909		-25.9	5909		-25.7	5909		-26	17.07		-25.9	17.07		-25.7	17.07
		908216	-25.9	6163		-25.3	6163		-25.1	6163		-25.9	17.18		-25.3	17.18		-25.1	17.18
		Jinmai 47	-25.5	6597		-25.1	6597		-25	6597		-25.5	18.39		-25.1	18.39		-25	18.39
		Jing 411	-27.4	4935		-27	4935		-26.7	4935		-27.4	12.73		-27	12.73		-26.7	12.73

[truncated: 4 more sheets: Fig 5, Fig 6, Fig 7, Sheet1]
